# Supplementary material for: The assembly of microbial communities on red sandstone surfaces was shaped by dispersal limitation and heterogeneous selection
Source: mSystems. 2025 Dec 19;11(1):e01600-25. doi: 10.1128/msystems.01600-25 (PMC12817949; doi:10.1128/msystems.01600-25)
Supplement: Supplemental Tables — Tables S1 to S7. [file msystems.01600-25-s0003.xls]

## Sheet: Table S1_Leshan_16S_Phyla
	CK_1	CK_2	CK_3	CK_4	CK_5	CK_6	Bla_1	Bla_2	Bla_3	Bla_4	Bla_5	Bla_6	Gre_1	Gre_2	Gre_3	Gre_4	Gre_5	Gre_6	Gre_7	Gre_8	Whi_1	Whi_2	Whi_3	Whi_4	Whi_5	Whi_6	Whi_7
Proteobacteria	29.54	37.24	56.64	37.53	29.13	40.12	32.44	35.65	32.6	23.92	24.74	22.86	49.01	49.31	54.07	19.2	20.79	21.37	63.69	58.15	44.6	42.85	43.85	45.97	51.97	67.75	68.29
Actinobacteriota	41.4	32.43	25.44	32.7	35.07	33.73	19.86	17.99	19.2	10.27	25.99	21.3	30.77	29.96	24.56	46.95	42.2	38.36	16.71	23.65	29.31	43.84	39.05	37.3	19.37	5.76	16.88
Cyanobacteria	7.88	11.25	3.54	11.98	14.81	7.88	17.73	22.26	21.68	43	23.95	25.61	0.65	2.24	2.09	1.09	2.98	2.55	0.85	0.35	7.42	1.77	3.21	0.4	0.51	0.05	0.1
Chloroflexi	6.96	6.45	5.41	5.94	6.36	5.86	14.29	11.17	12.19	11.2	15.26	16.26	6.25	7.4	4.35	4.36	6.1	6.2	2.18	3.85	7.27	3.8	4.7	2.38	2.21	0.64	1.05
Acidobacteriota	4.71	2	1.15	2.59	4.98	2.77	2.91	2.9	2.9	0.5	0.11	0.73	3.16	1.81	4.54	12.53	9.25	12.05	8.99	6.69	1.84	0.84	1.11	5.85	11.39	22.14	4.9
Bacteroidota	1.44	2.07	0.38	2.26	1.62	3.26	1.75	2.5	2.1	1.5	1.95	1.58	1.89	1.98	2.46	1.64	2.53	3.02	4.57	5.1	2.47	2.25	2.69	3.87	8.35	3.52	5.92
Planctomycetota	1.78	1.31	0.93	1.31	2.42	1.3	5.05	2.62	3.29	4.76	1.75	5.28	2.74	2.03	2.15	2.1	1.82	2.17	0.01	0.05	2.19	0.98	1.73	0.02	0.09	0	0.03
Gemmatimonadota	2.53	2.08	1.26	1.51	2.13	1.24	1.24	1.28	1.51	1.7	2.57	3.13	1.37	1.51	1.1	3.74	3.53	3.35	0.21	0.61	1.08	1.11	1.09	0.39	0.25	0.01	0.11
Myxococcota	0.84	0.87	0.23	0.68	0.33	0.73	1.7	1.2	1.33	1.72	0.18	1.45	1.61	1.26	2.11	3.34	3.26	3.22	1.72	0.57	1.7	0.65	0.43	0.74	4.14	0.02	0.51
Deinococcota	1.69	3.53	4.63	1.88	1.59	1.78	0.81	0.48	1.14	0.1	1.99	0.25	0.23	0.22	0.21	0.03	0.04	0.02	0.24	0.03	0.59	0.97	0.4	0.03	0.06	0	0.03
Others	1.25	0.77	0.38	1.62	1.55	1.34	2.22	1.96	2.06	1.34	1.5	1.56	2.33	2.28	2.36	5.03	7.51	7.68	0.82	0.95	1.53	0.92	1.76	3.05	1.67	0.1	2.17

## Sheet: Table S2_Leshan_16S_Genus
	CK_1	CK_2	CK_3	CK_4	CK_5	CK_6	Bla_1	Bla_2	Bla_3	Bla_4	Bla_5	Bla_6	Gre_1	Gre_2	Gre_3	Gre_4	Gre_5	Gre_6	Gre_7	Gre_8	Whi_1	Whi_2	Whi_3	Whi_4	Whi_5	Whi_6	Whi_7
uncultured	18.53	13.86	13.13	15.28	17.21	13.23	20.78	14.65	21.19	12.08	15.01	17.04	14.2	12.74	12.02	12.92	14.53	12.51	12.29	10.37	12.16	5.35	10.76	7.91	12.95	7.44	8.46
Sphingomonas	6.45	8.97	13.99	8.64	5.25	9.18	7.07	10.08	6.64	3.22	4.85	4.1	9.76	10.9	12.4	3.34	2.72	2.6	19.35	19.53	8.28	13.7	10.95	15.17	14.43	10.46	20.69
Pseudonocardia	2.55	3.36	0.56	2.55	1.58	6.47	4.27	5.34	3.9	6.83	5.73	10.51	5.15	4.39	3.73	3.1	2.37	2.76	0.22	3.71	2.08	19.26	12.36	5.13	4.05	0.06	5.18
unknown	2.99	3.18	5.56	3.5	3.48	3.55	4.5	5.73	4.85	3.86	4.23	5.86	3.77	4.25	2.56	3.87	4.44	4.07	5.26	3.55	2.54	2.75	3.19	6.28	5.27	14.09	2.33
JG30-KF-CM45	4.29	4.43	4.81	3.69	3.9	2.94	7.27	5.36	6.17	2.44	12.93	8.21	5.24	6.29	2.98	2.17	2.67	2.74	0.99	2.08	5.77	3.13	3.92	1.27	0.61	0.07	0.53
Methylobacterium-Methylorubrum	0.73	1.03	2.85	1.31	1.23	2.75	0.76	1.15	0.57	0.09	0.05	0	7.6	7.47	16.22	2.3	1.26	1.88	12.26	6.75	4.49	3.33	3.34	0.56	8	9.51	3.16
Crossiella	8.43	4.27	8.62	5.87	17.16	2.25	0.26	0.18	0.18	0.07	3.4	0.26	0.05	0.06	0.1	11.06	4.28	1.37	0.1	0.03	0.04	0.01	0.07	1.52	0.03	0.4	0.01
Micromonospora	0.13	0.15	0.03	0.07	0.29	0.07	1.13	1.88	0.71	0.2	0.05	0.04	5.87	3.63	5.27	1.92	2.35	1.55	3.64	7.72	8.61	6.03	8.14	0.68	2.59	0.06	4.36
Nocardioides	5.24	4.59	1.4	4.18	0.79	6.9	0.79	1.12	0.78	0.53	2.66	2.76	1.48	2.49	2.03	1.21	2.14	1.89	0.79	0.51	1.92	5.84	1.64	3.59	0.89	0.03	0.31
Rubrobacter	3.44	3.45	2.23	3.19	3.71	2.47	1.55	0.79	3.06	0.18	4.51	3.11	1.03	1.32	0.24	4.73	5.31	6.31	0.24	0.69	0.48	0.16	0.53	0.37	1.26	0.01	0.01
Candidatus_Alysiosphaera	3.52	4.64	16.49	5.73	2.74	4.2	1.79	2.61	1.69	0.06	0.15	0.18	0.59	0.7	0.58	0.6	0.87	0.54	0.11	0.15	0.55	0.16	0.18	0.46	1.21	0.28	0.07
67-14	5.89	4.31	1.34	4.41	1.95	3.19	0.3	0.12	0.46	0.03	0.24	0.01	0.65	0.4	0.42	4.68	3.91	3.45	1.01	0.18	0.12	0.18	0.22	7.32	1.08	0.87	0.46
Brevundimonas	1.91	2.44	0.99	2.19	0.46	2.57	0.75	2.42	0.41	1.66	0.73	0.56	1.72	1.07	1.35	0.07	0.14	0.08	1.8	2.16	2.06	4.03	1.59	2.77	1.48	0.15	8.17
Chroococcidiopsis_PCC_7203	0.9	1.56	0.81	2.05	2.23	1.23	0.43	1.02	0.5	17.81	4.45	3.75	0.07	0.12	0.19	0.08	0.12	0.33	0.04	0.02	0.15	0.08	0.08	0	0.02	0	0
Actinoplanes	0.46	0.78	0.02	0.28	0.21	0.25	0.66	0.82	0.48	0.4	0.05	0.13	2.25	3.88	1.71	1.42	1.96	1.37	1.48	1.84	7.72	2.74	3.58	1.31	0.94	0.28	0.98
Solirubrobacter	2.22	2.17	2.28	2.18	1.78	2.36	1.26	0.84	0.9	0.08	2	0.47	1.16	1.56	1.31	2.64	2.93	2.88	0.28	0.46	0.9	0.65	0.85	1.09	0.31	0.08	0.1
Bryobacter	0.65	0.35	0.51	0.52	0.87	0.36	0.35	0.51	0.4	0.12	0.05	0.35	2.28	1.16	2.22	0.98	0.86	0.76	4.79	2.01	0.57	0.48	0.15	3.31	1.89	4.47	2.17
Leptolyngbya_VRUC_135	0.26	0.43	0.07	0.71	0.43	0.65	0.87	2.27	1.01	14.15	2.44	7.65	0.01	0.1	0.04	0.02	0.03	0.01	0.02	0	0.23	0.04	0.04	0.01	0.12	0	0.02
Aureimonas	1.03	3.7	2.76	2.58	0.92	2.37	0.06	0.11	0.31	0.15	0.51	0.29	1.26	3.77	0.5	0.07	0.04	0.12	0.15	0.15	1.82	1.77	2.62	0.48	0.35	0.04	0.37
A4b	0.01	0	0.04	0.02	0.01	0.01	2.85	3.58	2.42	7.62	0.78	5.94	0.09	0.12	0.27	0.04	0.1	0.06	0.33	0.64	0.35	0.13	0.07	0.19	0.46	0	0.29
Others	30.36	32.34	21.52	31.05	33.81	32.99	42.3	39.41	43.39	28.43	35.18	28.8	35.76	33.56	33.84	42.78	46.98	52.71	34.85	37.45	39.14	30.19	35.7	40.6	42.06	51.73	42.34

## Sheet: Table S3_Leshan_ITS_Phyla
	CK_1	CK_2	CK_3	CK_4	CK_5	CK_6	Bla_1	Bla_2	Bla_3	Bla_4	Bla_5	Bla_6	Gre_1	Gre_2	Gre_3	Gre_4	Gre_5	Gre_6	Gre_7	Gre_8	Whi_1	Whi_2	Whi_3	Whi_4	Whi_5	Whi_6	Whi_7
Ascomycota	67.24	73.07	91.34	76	85.25	68.3	63.63	70.71	54.04	91.5	96.59	90.75	96.01	95.57	98.15	93.84	97.37	98.03	81.86	96.42	89.9	59.8	83.98	91.64	83.88	79.4	82.04
unassigned	32.53	26.7	8.56	23.73	14.63	31.25	34.79	27.92	45.05	1.08	2.87	6.86	2	2.91	0.95	2.45	1.69	1.47	15.27	1.23	4.26	11.48	5.27	1.43	6.46	16.82	11.33
Basidiomycota	0.12	0.17	0.09	0.23	0.07	0.17	0.18	0.11	0.12	1.76	0.21	1.12	0.52	0.39	0.3	3.31	0.12	0.34	1.58	1.28	0.2	24.92	0.67	2.09	8.59	3.54	1.97
Fungi_phy_Incertae_sedis	0.03	0.04	0	0.01	0.04	0.26	0.36	0.34	0.17	1.31	0.08	0.14	1.36	1.02	0.53	0.31	0.19	0.07	1.3	1.03	5.52	3.76	9.97	1.01	1.06	0.23	4.6
Chytridiomycota	0.01	0	0.01	0.01	0.01	0	1.02	0.89	0.57	4.1	0.2	1.1	0.06	0.02	0.05	0.05	0.12	0.06	0	0.04	0.1	0.01	0.08	0	0.01	0.01	0.05
Mortierellomycota	0	0	0	0	0	0	0	0	0	0.1	0	0	0	0	0	0.01	0.5	0.01	0	0	0	0	0	3.83	0	0	0.01
Aphelidiomycota	0.06	0.02	0.01	0.02	0.01	0.02	0.01	0.02	0.06	0.02	0.04	0.02	0.06	0.09	0.01	0.02	0.01	0.02	0	0	0.01	0.03	0.02	0	0	0	0
Others	0	0	0	0	0	0	0	0.01	0	0.12	0	0.01	0	0	0	0	0	0	0	0	0	0	0	0	0	0	0

## Sheet: Table S4_Leshan_ITS_Genus
	CK_1	CK_2	CK_3	CK_4	CK_5	CK_6	Bla_1	Bla_2	Bla_3	Bla_4	Bla_5	Bla_6	Gre_1	Gre_2	Gre_3	Gre_4	Gre_5	Gre_6	Gre_7	Gre_8	Whi_1	Whi_2	Whi_3	Whi_4	Whi_5	Whi_6	Whi_7
unassigned	42.67	51.47	9.75	57.66	51.83	61.53	41.18	33.79	49.78	2.11	9.41	9.97	3.9	4.68	1.53	3.11	3.07	3.33	19.18	4.47	5.6	12.24	7.81	2.6	14.64	20.15	17.68
Xanthoparmelia	0.18	0.07	0.07	0.02	0	0.01	6.67	10.31	2.35	0.22	0.11	0.18	45.24	45.21	82.31	27.01	62.07	36.48	19.69	63.63	1.61	1.42	0.36	0.01	22.09	20.35	12.95
Verrucaria	22.18	22.16	59.54	11.49	2.33	4.08	2.88	5.22	1.63	0.47	62.76	0.26	0.06	0.15	0.1	2.3	4.47	2.25	0.06	0.01	0.17	0.06	1.81	0.7	0.04	0.92	0.14
Lepraria	0.01	0.06	0	0	0	0	0.23	0.14	0.02	0.04	0.02	0.01	0.04	0.04	0.02	35.51	0.22	0.02	23.53	9.67	0.12	0	1.17	53.03	18.68	3.16	30.13
Leprocaulon	0.1	0	0.01	0.03	0	0	3.27	2.41	4.55	0.2	0.14	0.07	30.95	30.64	0.63	0.59	10.95	47.89	10.47	2.58	0.22	0.62	0.08	0.01	0.18	25.88	0.76
Coniosporium	4.08	5.4	8.27	15.74	8.91	12.64	15.96	13.82	16.45	0.25	12.64	4.28	0.38	0.6	0.2	0.2	0.23	0.16	0.4	0.01	1.81	0.88	0.31	0.04	0.05	0.02	0
Cladosporium	0.1	0.07	0.01	0.44	0.11	0.45	2.22	3.04	1	47.84	7.64	27.38	0.18	0.18	0.14	1.69	0.36	0.46	0.14	0.27	0.19	2.06	0.42	0.03	0.1	2.8	0.7
Bionectriaceae_gen_Incertae_sedis	0.04	0.02	0.02	0.01	0.01	0.01	4.18	2.41	2.67	0.3	0.04	0.58	2.08	1.97	1.67	0.88	0.62	0.17	0.06	0.09	37.65	0.44	24.18	0	0.04	0.05	1.5
Chaetothyriales_gen_Incertae_sedis	0.25	0.06	0.65	0.33	0.59	0.2	0.71	0.6	0.66	0.82	0.74	4.72	1.16	1.29	0.12	0.68	0.32	0.81	2.91	2.14	2.06	0.27	18.59	8.4	12.14	1.91	14.73
Cyphellophora	0.12	0.1	0.02	0.15	0.02	0.17	2.48	0.57	0.46	0.25	0.11	0.15	0.78	0.84	0.43	0.86	1.09	0.47	0.98	0.19	8.9	44.18	6.23	0.03	0.18	0.75	0.22
Devriesia	0.01	0.01	0.01	0	0.01	0	0.18	0.12	0.18	0.02	0	0	3.98	2.99	3.15	2.08	0.94	0.68	0.89	5.77	6.26	2.33	6.45	12.17	4.77	0.01	1.99
Knufia	0.17	0.03	0.07	0.06	1.61	0.51	6.76	13.84	10.6	5.43	0.2	4.77	0.08	0.07	0.08	0.12	2.62	0.59	0.04	0.01	0.23	0.04	0.23	0	0	0.01	0
Capnodiales_gen_Incertae_sedis	0.17	0.32	0.04	0.5	0.02	0.07	0.3	0.22	0.25	0.32	0.01	0.02	0.76	3.19	0.23	0.5	0.04	0.07	1.45	2.18	5.95	0.1	10.05	0.67	6.78	4.08	7.85
Verrucariaceae_gen_Incertae_sedis	9.21	5.75	0.84	0.79	1.85	4.61	1.79	0.74	1.45	0.02	0.01	7.52	0.19	0.03	0.04	0.03	0.05	0.02	0	0	5.93	0.85	0.05	0	0.01	0.01	0
Sordariomycetes_gen_Incertae_sedis	0.01	0.01	0	0.01	0.01	0.01	0.29	0.05	0.1	0.05	0.02	0.03	1.83	1.27	3.46	8.39	0.51	0.39	7.84	4.2	0.07	0.02	0.13	5.5	2.62	0.06	0.26
Rhinocladiella	8.37	5.2	0.97	5.2	12.09	3.57	0.08	0.01	0.04	0.03	0	0	0.01	0.02	0.01	0.01	0	0.02	0.01	0	0.01	0.02	0.02	0	0.02	0.24	0
Fungi_gen_Incertae_sedis	0.03	0.04	0	0.01	0.04	0.26	0.36	0.34	0.17	1.31	0.08	0.14	1.36	1.02	0.53	0.31	0.19	0.07	1.3	1.03	5.52	3.76	9.97	1.01	1.06	0.23	4.6
Veronaea	0.01	0.01	0.01	0.01	0	0	0.13	0.07	0.13	0.01	0	0.01	2.8	3.67	2.85	0.81	2.01	0.52	0.42	0.38	10.25	0.96	3.17	0	0.01	0	0
Kockovaella	0.01	0	0	0.01	0.01	0	0	0.01	0	0	0	0	0.47	0.38	0.28	2.85	0.1	0.15	1.15	0.92	0.15	9.98	0.63	2.01	5.17	0.14	0.99
Pectenia	7.26	2.08	0.51	0.66	1.84	0.63	0.41	0.38	0.47	0.1	0.64	0.25	0.46	0.04	0.04	0.34	0.15	0.43	0.5	0.34	0.01	0.01	1.48	0.07	1.26	4.21	0.02
Others	5.01	7.15	19.22	6.89	18.71	11.26	9.91	11.9	7.03	40.24	5.43	39.67	3.31	1.74	2.18	11.72	9.96	5.01	8.99	2.11	7.29	19.76	6.88	13.73	10.13	15.01	5.49

## Sheet: Table S5_niche_width_16S_ASV
Phylum	Type	n	Phylum_sum	Relative
Acidobacteriota	Middle	35	67	0.522388
Acidobacteriota	Specialists	32	67	0.477612
Actinobacteriota	Generalists	2	271	0.00738007
Actinobacteriota	Middle	194	271	0.715867
Actinobacteriota	Specialists	75	271	0.276753
Bacteroidota	Middle	33	67	0.492537
Bacteroidota	Specialists	34	67	0.507463
Chloroflexi	Middle	49	66	0.742424
Chloroflexi	Specialists	17	66	0.257576
Cyanobacteria	Middle	33	37	0.891892
Cyanobacteria	Specialists	4	37	0.108108
Deinococcota	Middle	3	5	0.6
Deinococcota	Specialists	2	5	0.4
Gemmatimonadota	Middle	6	11	0.545455
Gemmatimonadota	Specialists	5	11	0.454545
Myxococcota	Middle	10	21	0.47619
Myxococcota	Specialists	11	21	0.52381
Others	Middle	11	25	0.44
Others	Specialists	14	25	0.56
Planctomycetota	Middle	6	10	0.6
Planctomycetota	Specialists	4	10	0.4
Proteobacteria	Generalists	3	552	0.00543478
Proteobacteria	Middle	408	552	0.73913
Proteobacteria	Specialists	141	552	0.255435

## Sheet: Table S6_niche_width_ITS_ASV
Phylum	Type	n	Phylum_sum	Relative
Ascomycota	Middle	137	230	0.595652
Ascomycota	Specialists	93	230	0.404348
Basidiomycota	Middle	5	11	0.454545
Basidiomycota	Specialists	6	11	0.545455
Fungi_phy_Incertae_sedis	Middle	7	10	0.7
Fungi_phy_Incertae_sedis	Specialists	3	10	0.3
Others	Specialists	5	5	1
unassigned	Middle	42	65	0.646154
unassigned	Specialists	23	65	0.353846

## Sheet: TableS7_data_stat
Sample	Raw Data		Clean Data		Clean%	Q20%	Q30%	GC%
	Read	Base	Read	Base
Black	64139324	9.62G	44148838	6.38G	68.83	97.27	92.53	59.74
CK	87657240	13.15G	63245122	8.84G	72.15	97.57	93.15	58.12
Green	65298360	9.79G	47157748	6.68G	72.22	97.33	92.72	57.93
White	66182124	9.93G	51939458	7.38G	78.48	97.43	92.98	60.63
